# Supplementary material for: Effective Antioxidants as Plausible Ligands in Chromium(III) Supplementation: How Complexation Modulates Catechol-Based Polyphenols
Source: Molecules. 2025 Nov 19;30(22):4467. doi: 10.3390/molecules30224467 (PMC12655245; doi:10.3390/molecules30224467)
Supplement: Supplementary file 1 [file molecules-30-04467-s001.zip]

Archive with 1 entries (1 files):
- molecules-3873951-supplementary.pdf
